# Supplementary material for: Drivers of university–business cooperation of university faculty from the social cognitive theory perspective
Source: Front Psychol. 2022 Oct 11;13:1013774. doi: 10.3389/fpsyg.2022.1013774 (PMC9595727; doi:10.3389/fpsyg.2022.1013774)
Supplement: Supplementary file 1 [file Data_Sheet_1.CSV]

课程建设CDD	学生流动SD	终身学习LLL	专业流动PM	研究开发RD	商业化COM	创业ENT	金钱monetary1	职业career3	研究research	教育7educational	社会social	support	strategic	management	policy	cultural	economic
5	5	4	7	6	7	7	8	8	2	2	6	7	5	5	7	2	2
5	4	3	5	5	5	6	1	7	5	2	6	4	5	4	6	3	3
7	6	1	4	7	4	6	9	7	6	2	6	5	7	6	8	1	6
5	5	2	7	6	7	6	7	7	6	7	3	3	5	4	1	2	9
4	5	2	5	6	5	6	7	7	8	6	6	5	4	4	9	2	2
7	5	2	5	6	5	6	7	7	1	6	6	7	7	4	7	2	2
5	5	2	4	6	4	8	7	7	9	4	1	5	5	4	7	2	7
5	5	2	6	6	6	6	7	7	3	5	4	4	5	4	7	4	6
4	7	3	5	8	5	5	9	7	6	4	4	4	4	5	7	4	6
5	5	4	6	6	6	8	7	8	6	3	4	7	5	3	7	4	6
3	4	4	6	5	6	8	6	8	5	4	4	5	3	4	9	4	8
4	7	4	5	8	5	6	7	8	6	5	4	5	4	5	7	5	7
5	7	4	5	8	5	7	8	6	6	3	5	5	5	4	6	3	6
5	5	3	6	6	6	7	8	6	6	5	3	5	5	5	7	2	9
3	6	4	6	7	6	6	7	6	6	7	5	7	3	6	8	5	9
3	2	3	6	7	6	6	7	9	6	5	7	7	3	6	8	4	7
7	1	3	5	6	5	6	7	9	7	4	4	7	7	5	7	6	7
5	1	3	6	6	6	6	7	9	6	7	5	8	5	5	7	5	7
4	2	3	6	6	6	6	8	9	5	5	3	7	4	5	7	7	7
7	2	3	5	6	5	6	8	2	6	5	5	5	7	5	7	3	7
5	2	4	5	6	5	8	7	3	6	5	7	4	5	5	8	4	9
5	2	4	5	6	5	8	7	6	2	5	5	6	5	5	8	4	7
7	7	4	5	8	5	8	7	9	2	7	4	6	7	7	7	4	6
7	7	4	5	8	5	9	7	2	5	7	7	6	7	7	7	4	6
7	7	4	5	8	5	8	7	2	7	7	7	6	7	7	7	4	6
8	8	4	5	9	5	6	7	7	6	8	5	4	8	8	7	5	8
7	7	4	5	8	5	5	7	7	8	7	5	4	7	7	7	3	7
5	5	6	6	6	6	7	7	7	1	5	5	4	5	5	7	5	6
4	4	1	6	5	6	7	8	8	9	4	5	7	4	4	7	7	7
6	6	1	6	7	6	7	8	8	7	6	7	7	6	6	7	5	8
6	6	4	6	7	6	7	8	8	7	6	7	7	6	6	8	4	5
6	6	1	6	7	6	5	6	6	7	6	7	7	6	6	8	7	5
6	6	1	6	7	6	5	6	6	6	6	8	8	6	6	8	5	3
4	4	5	6	5	6	5	6	6	7	4	7	8	4	4	6	5	3
4	4	5	6	5	6	8	9	9	8	4	5	4	4	4	6	5	4
4	4	6	6	5	6	8	9	9	8	4	4	7	4	4	6	5	4
7	7	6	6	8	6	8	9	9	7	7	6	9	7	7	9	7	4
6	7	1	6	8	6	8	9	9	7	7	6	9	6	7	9	7	4
6	4	1	4	8	4	9	2	2	7	7	6	7	6	7	9	7	4
4	4	1	4	8	4	9	3	3	7	7	6	4	4	7	9	8	4
4	4	2	4	9	4	5	6	6	8	8	4	4	5	8	2	7	8
4	4	4	5	9	5	8	9	9	8	8	4	4	5	8	3	5	8
7	5	5	5	5	5	10	2	2	7	4	4	6	7	4	6	4	5
7	7	5	5	8	5	10	2	2	7	7	7	5	5	7	9	6	8
4	9	5	5	10	5	6	7	7	7	9	7	7	4	9	2	6	8
4	9	7	5	10	5	5	6	6	7	9	7	5	7	9	2	6	4
5	5	7	5	6	5	5	6	6	7	7	7	7	5	5	7	6	3
4	4	6	6	5	6	5	6	6	7	4	8	6	5	4	6	4	3
4	4	6	7	5	7	7	8	8	7	4	8	6	4	4	6	4	3
4	4	5	5	5	5	6	7	7	7	4	4	5	5	4	6	4	8
6	6	6	5	7	5	5	6	6	8	6	7	5	3	6	8	7	8
5	5	6	5	6	5	8	9	9	8	5	9	5	4	5	7	7	8
4	4	6	7	5	7	8	9	9	8	7	9	5	5	4	6	7	7
7	5	6	7	8	7	6	7	7	6	5	7	5	5	7	9	7	5
7	5	6	5	8	5	6	7	7	6	7	4	4	3	7	9	8	5
5	4	7	5	6	5	6	7	7	6	6	4	4	3	5	7	8	7
4	5	8	5	6	5	6	7	7	9	6	4	4	7	5	7	4	7
4	5	2	5	6	5	6	7	7	9	5	6	6	5	5	7	7	7
5	5	2	5	6	5	8	9	9	9	5	5	5	4	5	7	9	5
5	5	2	5	6	5	6	7	7	9	5	7	4	7	5	7	9	3
7	5	4	5	8	5	5	6	6	2	5	5	5	5	7	9	7	3
5	5	6	7	6	7	5	6	6	3	5	7	5	5	5	7	4	8
4	4	6	7	5	7	5	6	6	6	4	6	5	7	4	6	4	8
4	4	6	8	5	8	7	8	8	9	4	6	5	7	4	6	4	6
4	4	6	8	5	8	6	7	7	2	4	5	8	7	4	6	6	8
6	6	6	8	7	8	5	6	6	2	6	5	8	8	6	8	5	8
7	7	6	5	6	5	6	7	7	7	5	5	3	7	5	7	7	8
8	7	2	5	5	5	6	7	7	6	4	5	3	5	4	6	5	9
8	5	2	6	6	6	6	7	7	6	5	5	7	7	5	7	7	9
8	5	2	8	6	8	6	7	7	6	5	4	7	5	5	7	6	9
5	5	4	7	6	7	9	2	2	8	5	4	5	5	5	7	6	8
5	5	6	7	6	7	9	2	2	7	5	4	5	7	5	7	5	8
8	8	6	7	9	7	4	5	5	6	8	6	5	7	8	2	5	8
8	8	2	7	9	7	4	5	5	9	8	5	7	7	8	2	5	8
3	3	2	7	4	7	8	9	9	9	3	4	7	8	3	5	5	5
3	3	2	7	4	7	8	9	9	7	3	5	8	7	3	5	5	6
7	7	6	7	8	7	6	7	7	7	7	5	7	5	7	9	4	7
7	7	4	7	8	7	6	7	7	7	7	5	7	4	7	9	4	9
6	5	7	7	6	7	6	7	7	7	5	5	7	6	5	7	4	7
8	5	7	9	6	9	8	9	9	7	5	8	8	6	5	7	6	7
5	5	3	9	6	9	8	9	9	9	5	8	8	6	5	7	5	7
4	7	3	10	8	10	9	2	2	7	7	3	3	6	7	9	4	9
4	7	3	7	8	7	8	9	9	6	7	3	1	4	7	9	5	9
5	8	3	7	9	7	8	9	9	6	8	7	6	4	8	2	5	10
3	7	2	7	8	7	8	9	9	6	7	7	6	4	7	9	5	9
3	7	2	7	8	7	9	10	10	8	7	5	3	7	7	9	5	9
2	7	7	7	8	7	9	10	10	7	7	5	6	6	7	9	8	9
2	8	9	7	9	7	4	5	5	6	8	5	6	6	8	10	8	6
8	8	9	7	9	7	2	3	3	7	8	7	2	4	8	10	3	7
3	3	10	7	4	7	7	8	8	7	3	7	1	5	3	5	3	7
1	1	2	5	2	5	7	8	8	7	1	8	1	5	1	3	7	9
6	6	2	2	7	2	4	5	5	7	6	7	1	7	6	8	7	9
6	6	5	2	7	2	7	8	8	2	6	7	6	5	6	8	5	8
3	3	7	3	4	3	7	8	8	2	3	7	6	4	3	5	5	9
6	6	7	2	7	2	3	4	4	5	6	8	6	7	6	8	5	5
6	6	6	2	7	2	2	3	3	5	6	8	5	5	6	8	7	5
2	1	6	5	3	5	2	3	3	9	2	3	3	5	2	4	7	6
1	4	5	5	2	5	2	3	3	9	1	1	2	4	1	3	8	4
1	1	6	5	2	5	7	8	8	7	1	6	2	5	1	3	7	4
1	1	6	5	2	5	7	8	8	7	1	6	2	3	1	3	7	7
6	5	6	5	7	5	7	8	8	7	6	3	3	4	6	8	7	9
6	5	6	5	7	5	6	7	7	9	6	6	3	5	6	8	8	9
6	6	6	6	7	6	4	5	5	9	6	6	1	4	6	8	8	8
5	5	2	5	6	5	3	4	4	2	5	2	1	4	5	7	3	8
3	3	2	6	4	6	5	4	4	9	3	1	2	4	3	5	1	7
2	2	5	6	3	6	5	4	4	9	2	1	2	6	2	4	6	8
2	3	7	5	5	5	5	5	5	9	2	1	2	7	2	4	6	8
3	3	7	5	5	5	6	5	5	10	2	6	2	8	2	4	3	5
3	1	6	5	5	5	5	3	3	10	3	6	2	8	3	5	6	5
1	1	6	5	6	5	5	3	3	5	3	6	2	8	3	5	6	7
1	6	5	5	5	5	3	4	4	3	1	5	4	5	1	3	2	2
2	6	6	5	5	5	3	4	4	8	1	3	4	5	1	3	1	2
2	5	6	5	3	5	3	4	4	8	2	2	2	8	2	4	1	2
2	6	6	5	3	5	3	4	4	5	2	2	2	8	2	4	1	2
2	6	6	5	3	5	3	4	4	8	2	2	2	3	2	4	6	2
2	2	6	5	3	5	3	4	4	8	2	3	3	3	2	4	6	7
2	2	7	5	3	5	5	6	6	4	2	3	3	7	2	4	6	7
2	2	8	4	3	4	5	6	6	3	2	1	1	7	2	4	5	5
4	4	2	4	5	4	2	5	5	3	4	1	5	6	4	6	3	5
4	4	7	4	5	4	2	5	5	3	4	2	5	8	4	6	2	5
2	2	7	5	2	5	2	3	3	8	2	2	6	5	2	5	2	7
2	2	7	5	2	5	3	3	3	8	2	2	5	4	2	5	2	7
3	2	6	6	2	6	3	4	4	8	2	2	3	4	2	3	3	8
3	4	6	5	3	5	3	4	4	7	3	2	2	5	4	3	3	5
1	6	6	3	3	3	3	4	4	5	3	2	3	3	3	4	1	7
1	6	3	2	3	2	3	4	4	4	1	4	3	3	3	4	1	2
2	2	4	3	3	3	3	4	4	4	5	4	1	2	4	4	2	2
2	2	4	3	3	3	7	4	4	4	5	2	1	2	4	4	2	4
2	2	3	1	3	1	7	8	8	5	6	2	6	8	4	4	2	2
2	6	3	1	7	1	7	8	8	5	5	2	6	3	4	4	2	3
2	6	7	4	7	4	3	5	5	3	3	3	3	2	4	8	2	1
4	6	7	5	7	5	3	8	8	3	2	3	4	1	5	8	2	2
4	6	5	5	3	5	3	8	8	4	3	1	2	1	4	5	4	2
4	6	6	5	3	5	7	4	4	4	3	5	2	1	4	8	4	2
5	6	6	7	3	7	7	3	3	4	1	5	7	6	2	8	2	2
4	6	7	6	7	6	7	3	3	4	1	6	9	6	2	4	2	1
4	6	8	6	7	6	7	3	3	4	6	5	9	6	7	3	2	1
4	6	2	6	7	6	7	8	8	4	6	3	10	5	9	3	3	8
4	6	3	6	7	6	8	8	8	6	7	2	2	8	9	3	3	4
5	6	3	6	7	6	7	8	8	6	5	3	2	8	10	8	1	7
3	7	3	7	8	7	4	7	7	5	2	3	2	6	2	8	5	9
4	7	3	7	7	7	5	5	5	5	2	1	2	6	2	8	5	5
3	7	6	5	4	5	5	5	5	3	7	1	2	6	2	7	6	3
3	3	6	5	5	5	5	7	7	3	9	6	2	5	2	5	5	3
3	3	3	5	5	5	5	7	7	4	9	6	2	3	2	5	3	3
3	3	4	7	5	7	4	7	7	4	10	4	2	3	2	7	2	5
3	3	4	7	5	7	5	5	5	4	2	9	5	4	2	7	3	5
4	2	3	8	4	8	4	3	3	4	2	2	5	4	3	7	3	3
4	2	3	7	5	7	4	3	3	4	2	2	5	3	5	5	1	3
4	7	7	7	4	7	4	8	8	4	2	7	3	3	2	3	1	3
4	9	2	7	4	7	4	8	8	8	2	9	3	7	2	3	6	3
4	9	4	6	4	6	4	6	6	8	2	9	7	7	3	8	6	3
4	10	6	6	4	6	5	8	8	5	2	10	7	5	2	8	5	5
4	2	6	6	4	6	5	8	8	8	2	2	5	5	2	6	4	5
7	2	7	6	5	6	5	8	8	8	5	2	5	5	4	8	2	5
3	3	4	6	5	6	6	9	9	4	5	2	5	7	4	8	2	7
3	1	4	6	5	6	5	9	9	3	5	2	7	7	4	8	7	3
3	1	4	6	6	6	5	9	9	3	3	2	7	8	4	9	9	3
3	6	4	6	5	6	3	8	8	3	3	2	2	7	2	9	9	3
2	6	5	7	5	7	3	8	8	8	7	2	5	7	2	9	10	7
2	5	4	7	3	7	3	8	8	8	7	2	5	5	6	8	2	8
7	6	4	5	3	5	3	8	8	8	5	5	5	5	3	8	2	8
9	6	4	5	3	5	3	5	5	7	5	5	3	5	6	8	2	8
9	2	4	5	3	5	3	6	6	5	5	5	3	7	6	8	2	5
10	2	5	7	3	7	4	7	7	5	7	3	7	7	2	5	2	5
2	2	4	7	3	7	5	9	9	7	7	3	7	4	1	6	2	6
4	2	6	6	4	6	5	7	7	7	2	7	5	2	1	7	2	3
7	2	7	6	5	6	5	7	7	7	5	7	5	2	4	9	2	4
3	3	4	6	5	6	6	7	7	5	5	5	5	6	4	7	5	4
3	1	4	6	5	6	5	9	9	3	5	5	7	3	5	7	5	4
3	1	4	6	6	6	5	9	9	3	3	5	7	6	4	7	5	4
3	6	4	6	5	6	3	10	10	8	3	7	4	6	4	9	3	3
2	6	5	7	5	7	3	9	9	8	7	7	2	2	4	9	3	4
2	5	4	7	3	7	3	9	9	6	7	2	2	1	4	10	7	3
7	6	4	5	3	5	3	9	9	8	5	5	2	1	5	9	7	3
9	6	4	5	3	5	3	6	6	8	5	5	2	4	4	9	5	3
9	2	4	5	3	5	3	7	7	8	5	5	2	6	4	9	5	3
10	2	5	7	3	7	7	7	7	9	7	3	2	6	4	6	5	3
2	2	4	7	3	7	6	9	9	9	7	3	4	7	5	7	7	4
7	6	6	6	7	6	7	9	9	9	4	7	4	5	5	7	7	4
7	4	5	5	6	5	7	8	8	8	2	7	1	5	6	9	2	4
5	4	6	6	7	6	7	9	9	8	2	5	7	5	5	9	5	4
5	4	6	6	7	6	7	5	5	8	2	5	6	5	3	8	5	4
5	4	6	6	7	6	7	5	5	8	2	5	6	7	2	9	5	4
7	5	6	6	7	6	8	6	6	5	2	7	6	7	3	5	3	4
7	4	6	6	7	6	9	4	4	6	2	7	3	8	3	5	3	6
5	4	7	6	8	6	3	4	4	7	4	4	4	5	1	6	7	1
3	4	8	6	9	6	3	7	7	9	4	2	4	7	1	4	7	1
6	6	2	6	3	6	5	9	9	7	1	2	3	7	4	4	5	4
2	6	3	6	3	6	5	9	9	7	7	2	6	6	5	7	5	1
2	7	3	6	5	6	3	8	8	7	6	2	6	6	5	9	5	1
2	8	3	6	5	6	4	8	8	9	6	2	5	5	5	9	7	5
3	2	3	6	3	6	7	7	7	9	6	2	6	6	7	8	7	5
7	3	4	7	4	7	7	8	8	10	3	4	6	5	2	8	4	6
3	3	4	4	7	4	7	8	8	9	4	4	6	5	2	7	2	6
3	3	4	4	7	4	6	5	5	9	4	1	6	7	2	8	2	1
3	2	5	4	7	4	5	5	5	9	3	7	6	7	2	8	2	1
2	4	3	6	6	6	5	7	7	6	6	6	7	8	2	5	2	1
3	2	3	6	5	6	7	2	2	7	6	6	6	7	7	8	2	2
7	2	4	5	5	5	7	2	2	7	5	6	5	7	7	8	2	4
3	4	4	6	7	6	7	2	2	9	6	3	6	7	5	8	4	5
3	5	4	6	7	6	8	2	2	9	6	4	6	8	5	4	4	5
3	4	4	6	7	6	9	2	2	8	6	4	2	2	2	6	1	5
6	4	5	6	8	6	7	7	7	9	6	3	2	2	2	7	7	7
6	4	4	6	9	6	7	7	7	5	6	6	5	2	7	4	6	7
2	4	4	7	7	7	7	5	5	5	7	6	6	7	6	4	6	6
2	5	2	6	7	6	8	5	5	6	6	5	6	7	6	4	6	6
2	4	6	5	7	5	9	5	5	4	5	6	6	7	3	4	3	5
4	4	6	6	8	6	7	7	7	4	6	6	5	6	6	4	4	6
4	4	6	6	9	6	6	7	7	7	6	6	4	5	5	7	4	6
4	6	6	6	7	6	7	8	8	9	2	6	6	7	2	6	3	6
5	5	6	6	6	6	7	5	5	9	2	6	8	7	2	6	6	6
6	6	2	6	7	6	3	7	7	8	5	7	7	3	3	6	6	6
2	6	2	6	7	6	5	2	2	8	6	6	5	8	4	8	5	7
2	6	2	6	3	6	4	2	2	7	6	5	5	6	5	8	6	8
2	6	6	6	5	6	3	4	4	8	6	6	8	2	5	8	6	6
5	6	2	5	4	5	5	2	2	8	5	6	8	6	6	4	2	6
5	5	3	3	3	3	4	3	3	5	4	2	4	6	5	3	3	6
7	7	1	2	5	2	4	1	1	8	6	2	7	8	7	5	1	5
5	6	2	5	4	5	4	2	2	8	4	5	9	6	5	4	2	3
4	6	6	3	4	3	4	2	2	8	4	6	9	5	5	6	2	2
7	6	5	3	4	3	7	2	2	4	4	6	5	8	5	2	2	2
5	6	5	2	4	2	3	2	2	6	4	6	4	6	5	3	2	2
4	5	1	2	7	2	3	1	1	7	8	5	4	6	9	7	7	3
4	5	1	3	3	3	6	1	1	4	8	4	4	6	9	4	5	3
7	6	3	3	3	3	8	8	8	4	4	6	6	8	5	3	4	1
7	8	3	3	6	3	8	4	4	4	7	5	5	6	8	4	6	1
4	9	1	3	8	3	4	7	7	4	9	7	4	5	9	8	6	2
4	7	1	3	8	3	3	9	9	4	9	7	7	8	9	8	6	2
5	6	3	3	4	3	3	5	5	7	5	7	7	6	6	4	6	2
4	5	3	4	3	4	3	3	3	6	4	8	5	6	5	3	4	2
4	5	3	5	3	5	5	3	3	6	4	8	5	5	5	3	4	2
4	5	3	3	3	3	4	3	3	6	4	4	5	6	5	3	4	2
6	7	3	3	5	3	3	5	5	8	6	7	5	4	7	4	7	4
5	6	4	3	4	3	6	5	5	8	5	9	5	5	6	4	7	2
4	5	7	2	3	2	6	3	3	8	4	9	7	6	5	4	7	2
7	6	4	5	6	5	4	3	3	4	7	5	5	6	8	4	7	7
7	6	3	3	6	3	4	3	3	3	7	4	4	4	8	4	8	9
5	5	9	3	4	3	4	3	3	5	5	4	4	4	6	4	8	9
4	6	5	3	4	3	4	3	3	4	5	4	4	8	6	4	4	10
4	6	5	3	4	3	4	5	5	6	5	6	6	6	6	4	7	2
5	6	3	3	4	3	6	5	5	2	5	5	5	5	6	4	9	2
5	6	3	3	4	3	4	5	5	3	5	4	4	8	6	4	9	2
7	6	3	3	6	3	3	7	7	7	7	7	5	6	8	4	7	2
5	6	3	5	4	5	3	3	3	4	5	7	5	6	6	4	4	2
4	5	3	5	3	5	3	3	3	3	4	5	5	8	5	3	4	2
4	5	4	6	3	6	5	3	3	4	4	5	5	8	5	3	4	2
4	5	4	6	3	6	4	7	7	8	4	5	8	8	4	3	6	3
6	7	4	6	5	6	3	8	8	8	6	5	8	9	6	4	5	5
7	8	6	3	4	3	4	8	8	4	5	5	3	8	5	4	7	2
8	8	7	3	3	3	4	8	8	3	4	7	3	6	4	3	5	2
8	6	7	4	4	4	4	5	5	3	5	5	7	8	5	4	7	3
8	6	5	6	4	6	4	5	5	3	5	4	7	6	5	4	6	2
5	6	5	5	4	5	7	6	6	4	5	4	5	6	5	4	6	2
5	6	3	5	4	5	7	3	3	4	5	4	5	8	5	4	5	4
8	9	4	1	7	1	2	4	4	4	8	6	5	8	8	4	5	4
8	9	4	1	7	1	2	4	4	4	8	5	7	8	8	4	5	4
3	4	4	1	2	1	6	4	4	4	3	4	7	9	3	2	5	4
3	4	4	1	2	1	6	4	4	4	3	5	8	8	3	2	5	2
7	8	3	1	6	1	4	3	3	4	7	5	7	6	7	4	4	2
7	8	4	1	6	1	4	4	4	4	7	5	7	5	7	4	4	6
6	6	3	5	4	5	4	3	3	4	5	5	7	7	5	4	4	3
8	6	3	7	4	7	6	3	3	4	5	8	8	7	5	4	6	6
5	6	3	7	4	7	6	3	3	4	5	8	8	7	5	4	5	6
4	8	3	8	6	8	7	3	3	4	7	3	3	7	7	4	4	2
4	8	3	1	6	1	6	3	3	3	7	3	1	5	7	4	5	1
5	9	4	1	7	1	6	4	4	3	8	7	6	5	8	4	5	1
3	8	4	1	6	1	6	4	4	3	7	7	6	5	7	4	5	4
3	8	4	1	6	1	5	4	4	4	7	5	3	8	7	4	5	4
2	8	4	1	6	1	5	4	4	4	7	5	6	7	7	6	8	5
2	9	4	1	5	1	2	4	4	3	8	5	6	7	8	7	8	4
8	9	4	1	5	1	1	4	4	4	8	7	2	5	8	7	3	4
3	4	4	1	2	1	5	4	4	4	3	7	1	6	4	2	3	4
1	4	6	3	1	3	5	6	6	4	1	8	1	6	5	2	7	4
6	7	1	1	5	1	2	1	1	4	6	7	1	8	6	5	7	5
6	7	1	1	5	1	5	1	1	4	6	7	6	6	6	5	5	4
3	4	4	1	2	1	5	4	4	4	3	7	6	5	6	2	5	4
6	7	1	1	5	1	1	1	1	2	6	8	6	8	6	5	5	4
6	7	1	1	5	1	1	1	1	2	6	8	5	6	6	5	7	5
2	4	5	2	1	2	1	5	5	4	2	3	3	6	7	1	7	5
1	5	5	2	1	2	1	5	5	4	1	2	2	5	8	2	8	6
1	4	6	2	1	2	5	6	6	4	1	6	2	6	7	1	7	5
1	4	6	2	1	2	5	6	6	4	1	6	2	4	6	3	7	3
6	6	1	2	5	2	5	1	1	4	6	3	3	5	6	5	7	2
6	6	1	2	5	2	4	1	1	4	6	6	3	6	6	5	8	3
6	7	1	4	5	4	2	1	1	4	6	6	1	5	6	5	8	3
5	6	2	1	4	1	1	2	2	4	5	2	1	5	5	4	3	1
3	4	4	4	2	4	3	4	4	4	3	1	2	5	5	2	1	1
2	2	5	4	1	4	3	5	5	4	2	1	2	7	4	2	6	4
2	4	5	2	3	2	3	5	5	6	2	1	2	7	3	2	6	5
3	4	5	2	3	2	4	5	5	7	2	6	2	8	2	2	3	5
3	4	7	2	3	2	3	7	7	7	3	6	2	8	4	3	6	5
1	4	7	2	4	2	3	7	7	2	3	6	2	8	4	3	6	7
1	7	6	2	3	2	1	6	6	2	1	5	4	5	5	1	2	2
2	7	6	3	3	3	1	6	6	5	1	3	4	5	1	1	1	2
2	6	5	2	1	2	1	5	5	5	2	2	3	8	6	2	1	2
2	7	6	2	1	2	1	6	6	2	2	2	3	8	7	2	1	2
2	7	6	2	1	2	1	6	6	5	2	2	1	3	6	2	6	2
2	2	6	2	1	2	1	6	6	5	2	3	1	3	7	2	6	7
2	2	6	3	1	3	3	6	6	1	2	3	2	7	8	2	6	7
2	4	6	2	1	2	3	6	6	2	2	1	2	7	7	2	5	5
4	5	7	2	3	2	1	7	7	1	4	1	2	6	4	4	3	5
4	5	8	2	3	2	1	8	8	3	4	2	2	8	4	4	2	5
2	4	2	3	1	3	1	6	6	5	3	2	2	5	7	2	2	7
2	4	2	3	1	3	1	6	6	5	3	2	2	4	6	2	2	7
3	4	2	4	1	4	1	6	6	5	1	2	5	4	2	2	3	8
3	5	4	3	1	3	1	5	5	4	1	2	4	5	4	3	3	5
1	7	6	1	1	1	1	3	3	2	2	2	5	3	6	3	1	7
1	7	6	2	1	2	1	2	2	2	2	4	3	3	5	1	1	2
2	4	6	1	1	1	1	2	2	2	2	4	4	2	4	5	2	2
2	4	6	1	1	1	5	2	2	2	2	3	5	4	4	5	2	4
2	4	6	2	1	2	5	3	3	3	2	3	4	8	4	6	2	8
2	7	6	2	5	2	5	3	3	3	2	1	4	3	4	5	2	6
2	7	2	2	5	2	1	1	1	1	6	1	3	5	4	3	2	6
4	7	2	3	5	3	1	1	1	1	6	2	3	6	5	2	2	6
4	7	2	3	1	3	1	2	2	2	3	2	2	7	4	3	4	9
4	7	4	3	1	3	5	2	2	2	6	2	1	1	4	3	4	9
5	7	6	5	1	5	5	2	2	2	6	2	1	6	5	1	2	9
4	7	6	2	5	2	5	2	2	2	2	2	1	6	6	1	2	9
4	7	2	2	5	2	5	2	2	2	1	2	6	6	7	6	2	2
4	7	2	2	5	2	5	2	2	2	1	1	6	5	9	6	3	3
4	7	2	2	5	2	6	4	4	4	1	1	3	8	9	4	3	6
5	7	6	2	5	2	5	2	2	4	6	4	3	8	10	3	1	9
3	8	4	5	6	5	2	2	2	2	6	1	3	6	7	2	5	2
4	8	7	5	5	5	3	7	7	2	6	1	3	6	2	2	5	2
3	8	7	3	2	3	3	9	9	2	5	5	2	6	5	7	6	7
3	5	3	3	3	3	3	9	9	3	8	5	2	5	5	9	5	6
3	5	3	3	3	3	3	10	10	3	8	6	7	3	2	9	3	6
3	5	3	5	3	5	2	2	2	1	3	6	9	3	2	10	2	6
3	5	3	5	3	5	3	2	2	5	4	1	9	4	2	2	3	8
4	4	2	6	2	6	2	2	2	5	4	1	10	4	3	2	3	7
4	4	2	5	3	5	2	2	2	6	4	1	2	3	5	2	1	6
4	8	7	5	2	5	2	2	2	5	4	2	2	3	2	2	1	9
4	8	9	5	2	5	2	2	2	3	3	5	7	7	2	2	6	9
4	10	9	4	2	4	2	2	2	2	4	7	9	7	3	2	6	7
4	9	10	4	2	4	3	3	3	3	3	7	9	5	2	2	5	7
4	4	2	4	2	4	3	5	5	3	3	3	10	5	2	2	4	7
7	3	2	1	3	1	3	2	2	1	3	3	10	5	4	5	2	7
3	5	5	2	3	1	4	2	2	1	3	3	2	7	4	5	2	7
3	5	7	2	3	1	3	3	3	6	3	3	2	7	4	5	7	9
3	5	7	1	4	1	8	2	2	6	4	2	3	8	4	3	9	7
3	7	6	1	3	2	7	2	2	4	6	2	3	7	2	3	9	6
2	7	6	5	3	3	7	4	4	3	3	7	7	7	2	7	10	6
2	6	5	5	1	3	6	4	4	2	6	9	5	5	6	7	2	6
7	7	6	3	1	3	7	4	4	2	6	9	5	5	3	5	2	8
9	7	6	3	1	4	7	4	4	7	6	10	5	5	6	5	2	7
9	3	6	3	1	3	7	2	2	9	6	2	7	7	6	5	2	6
10	3	6	5	1	3	5	2	2	9	7	2	7	7	2	7	2	7
2	3	6	5	1	1	7	6	6	10	7	3	8	4	1	7	2	7
4	3	2	4	2	1	8	3	3	2	7	3	7	2	1	2	2	7
7	4	2	1	3	1	9	6	6	2	7	3	7	2	4	5	2	7
3	5	5	2	3	1	6	6	6	2	5	3	7	6	4	5	5	2
3	5	7	2	3	1	8	2	2	2	5	3	8	3	5	5	5	2
3	5	7	1	4	1	8	1	1	2	5	3	7	6	4	3	5	5
3	7	6	1	3	5	7	1	1	2	7	4	5	6	4	3	3	5
2	7	6	5	3	4	7	4	4	2	7	6	5	8	4	7	3	9
2	6	5	5	1	5	6	4	4	2	8	3	5	9	4	7	7	9
7	7	6	3	1	5	7	5	5	5	7	7	7	1	5	5	7	7
9	7	6	3	1	5	7	4	4	5	7	5	7	4	4	5	5	7
9	4	6	3	1	5	7	4	4	5	7	5	6	6	4	5	5	7
10	4	6	5	1	5	7	4	4	3	8	5	6	6	4	7	5	9
2	4	6	5	1	6	7	4	4	3	8	7	6	7	5	7	7	9
7	7	7	4	5	3	8	5	5	7	4	7	6	5	5	4	7	2
7	5	8	3	4	1	9	4	4	7	5	8	3	5	6	2	2	9
5	6	2	4	5	1	8	4	4	5	5	7	4	5	5	2	5	9
5	6	7	4	5	3	7	4	4	5	7	7	5	5	3	2	5	9
5	6	7	2	5	3	7	5	5	5	5	7	7	7	2	2	5	10
7	6	7	2	5	1	4	5	5	7	5	8	5	7	3	2	3	10
7	6	6	2	5	2	7	6	6	7	5	2	5	8	3	2	3	5
5	6	6	2	6	5	7	5	5	2	7	7	5	5	1	4	7	3
3	7	6	2	3	5	7	3	3	5	7	9	7	7	1	4	7	8
6	7	3	2	1	5	8	2	2	5	8	5	7	7	4	1	5	8
2	7	4	1	1	4	5	3	3	5	5	7	8	6	5	7	5	5
2	8	4	4	3	3	5	3	3	3	7	5	7	6	5	6	5	8
2	9	3	4	3	3	5	1	1	3	7	4	7	5	5	6	7	8
3	4	3	4	1	5	5	1	1	7	6	4	7	6	7	6	7	4
7	7	7	5	2	5	6	4	4	7	6	4	8	5	2	3	4	3
3	7	7	2	5	5	5	5	5	5	5	5	3	5	2	4	2	3
3	7	5	2	5	6	5	5	5	5	6	7	3	7	2	4	2	3
3	4	6	2	5	3	7	5	5	5	3	7	6	7	2	3	2	8
2	7	6	4	4	5	7	7	7	7	3	6	6	8	2	6	2	8
3	4	7	4	3	5	7	2	2	7	3	2	5	7	7	6	2	8
7	4	8	3	3	5	8	2	2	4	3	7	4	7	7	5	2	7
3	7	2	4	5	6	7	2	2	2	3	9	6	7	5	6	4	5
3	7	3	4	5	3	7	2	2	2	6	9	5	8	5	6	4	4
3	7	3	4	5	5	8	2	2	2	7	10	7	9	2	6	1	4
6	7	3	4	6	4	9	7	7	2	7	2	3	9	2	6	7	4
6	7	3	4	3	5	7	7	7	2	6	2	4	2	7	6	6	5
2	7	6	5	5	5	7	5	5	2	6	2	4	7	6	7	6	5
2	7	6	4	5	1	7	5	5	4	7	2	4	7	6	6	6	3
2	7	3	3	5	3	8	5	5	4	3	2	4	7	3	5	3	3
4	7	4	4	6	5	5	7	7	1	4	2	4	6	6	6	4	4
4	7	4	4	3	6	5	7	7	7	4	6	5	5	5	6	4	4
4	7	3	4	5	3	5	8	8	6	4	3	5	7	2	2	3	4
5	6	3	4	4	5	5	5	5	6	4	6	7	7	2	2	6	4
6	7	7	4	5	4	6	7	7	6	4	6	3	3	3	5	6	4
2	7	2	4	5	5	7	2	2	3	5	5	4	8	4	6	5	4
2	8	4	4	1	5	8	2	2	4	3	9	4	6	5	6	6	6
2	7	6	4	3	1	7	4	4	4	5	4	3	2	5	6	6	6
